# Supplementary material for: The Application of Multiple Strategies to Enhance Methylparaben Synthesis Using the Engineered Saccharomyces cerevisiae
Source: Biology (Basel). 2025 Apr 25;14(5):469. doi: 10.3390/biology14050469 (PMC12108618; doi:10.3390/biology14050469)
Supplement: Supplementary file 1 [file biology-14-00469-s001.zip]

Archive with 1 entries (1 files):
- biology-3568917-supplementary.pdf
